# Supplementary material for: A novel substitution matrix fitted to the compositional bias in Mollicutes improves the prediction of homologous relationships
Source: BMC Bioinformatics. 2011 Nov 24;12:457. doi: 10.1186/1471-2105-12-457 (PMC3248887; doi:10.1186/1471-2105-12-457)
Supplement: Additional file 1 — The MOLLI60 matrix. [file 1471-2105-12-457-S1.TXT]

#  BLOSUM Clustered Scoring Matrix in 1/2  Bit Units
#  Blocks Database = molli-blocks-w15.blks
#  Cluster Percentage: >= 60
#  Entropy =   0.7126, Expected =  -0.5820
   A  R  N  D  C  Q  E  G  H  I  L  K  M  F  P  S  T  W  Y  V  B  Z  X  *
A  5 -3 -2 -2  2 -1 -1  0 -2 -2 -2 -2 -1 -2 -1  1  0 -2 -2  0 -2 -1 -1 -5
R -3  7 -1 -2 -4  0 -1 -4  0 -3 -3  2 -2 -3 -3 -1 -2 -2 -2 -3 -1 -1 -2 -5
N -2 -1  4  1 -2  1  0  0  1 -4 -3  1 -3 -3 -2  1  0 -3 -2 -3  3  0 -1 -5
D -2 -2  1  5 -4  0  2 -2 -1 -5 -4  0 -4 -4 -2  0 -1 -4 -3 -4  3  1 -2 -5
C  2 -4 -2 -4 11 -4 -5 -1 -2  0 -1 -4 -1 -1 -3  0  0 -1 -1  1 -3 -4 -1 -5
Q -1  0  1  0 -4  5  2 -3  1 -3 -2  1 -1 -3 -2  0 -1 -2 -2 -2  0  3 -1 -5
E -1 -1  0  2 -5  2  4 -3 -1 -3 -3  1 -3 -4 -1  0 -1 -4 -3 -3  1  3 -1 -5
G  0 -4  0 -2 -1 -3 -3  8 -3 -5 -5 -2 -4 -4 -3  0 -3 -3 -4 -4 -1 -3 -2 -5
H -2  0  1 -1 -2  1 -1 -3  9 -3 -2  0 -2 -1 -2 -1 -1 -1  2 -3  0  0 -1 -5
I -2 -3 -4 -5  0 -3 -3 -5 -3  4  1 -3  1  0 -3 -3 -1 -2 -1  2 -4 -3 -1 -5
L -2 -3 -3 -4 -1 -2 -3 -5 -2  1  4 -2  2  1 -3 -3 -2 -1 -1  0 -4 -3 -1 -5
K -2  2  1  0 -4  1  1 -2  0 -3 -2  4 -2 -3 -1  0 -1 -3 -2 -3  0  1 -1 -5
M -1 -2 -3 -4 -1 -1 -3 -4 -2  1  2 -2  8  0 -3 -2 -1 -1 -1  0 -3 -2 -1 -5
F -2 -3 -3 -4 -1 -3 -4 -4 -1  0  1 -3  0  5 -3 -3 -2  2  3 -1 -4 -4 -2 -5
P -1 -3 -2 -2 -3 -2 -1 -3 -2 -3 -3 -1 -3 -3  9  0 -1 -2 -3 -2 -2 -1 -2 -5
S  1 -1  1  0  0  0  0  0 -1 -3 -3  0 -2 -3  0  4  2 -3 -2 -2  0  0 -1 -5
T  0 -2  0 -1  0 -1 -1 -3 -1 -1 -2 -1 -1 -2 -1  2  5 -2 -2  0 -1 -1 -1 -5
W -2 -2 -3 -4 -1 -2 -4 -3 -1 -2 -1 -3 -1  2 -2 -3 -2 11  3 -2 -3 -3 -2 -5
Y -2 -2 -2 -3 -1 -2 -3 -4  2 -1 -1 -2 -1  3 -3 -2 -2  3  6 -2 -3 -2 -1 -5
V  0 -3 -3 -4  1 -2 -3 -4 -3  2  0 -3  0 -1 -2 -2  0 -2 -2  4 -4 -3 -1 -5
B -2 -1  3  3 -3  0  1 -1  0 -4 -4  0 -3 -4 -2  0 -1 -3 -3 -4  3  0 -1 -5
Z -1 -1  0  1 -4  3  3 -3  0 -3 -3  1 -2 -4 -1  0 -1 -3 -2 -3  0  3 -1 -5
X -1 -2 -1 -2 -1 -1 -1 -2 -1 -1 -1 -1 -1 -2 -2 -1 -1 -2 -1 -1 -1 -1 -1 -5
* -5 -5 -5 -5 -5 -5 -5 -5 -5 -5 -5 -5 -5 -5 -5 -5 -5 -5 -5 -5 -5 -5 -5  1
