# Supplementary material for: A novel substitution matrix fitted to the compositional bias in Mollicutes improves the prediction of homologous relationships
Source: BMC Bioinformatics. 2011 Nov 24;12:457. doi: 10.1186/1471-2105-12-457 (PMC3248887; doi:10.1186/1471-2105-12-457)
Supplement: Additional file 2 — perl scripts for building new matrices. [file 1471-2105-12-457-S2.ZIP]

Archive with 8 entries (7 files):
- matrix-builder/
- matrix-builder/2_build_blocks_database.pl
- matrix-builder/COPYING
- matrix-builder/pipeline-matrix.sh
- matrix-builder/3_compute_matrix.pl
- matrix-builder/t_coffee
- matrix-builder/1_run_multiple_alignments.pl
- matrix-builder/blosum
