# Supplementary material for: A novel substitution matrix fitted to the compositional bias in Mollicutes improves the prediction of homologous relationships
Source: BMC Bioinformatics. 2011 Nov 24;12:457. doi: 10.1186/1471-2105-12-457 (PMC3248887; doi:10.1186/1471-2105-12-457)
Supplement: Additional file 2 — perl scripts for building new matrices. [file 1471-2105-12-457-S2.ZIP › matrix-builder/2_build_blocks_database.pl]

#!/usr/bin/perl
#*****************

###############################################################################
# Copyright (C) 2011 Université Bordeaux 2                                    #
# 									      #
# Contributors : Claire Lemaitre                 			      #
# 									      #
# Contact : claire.lemaitre@inria.fr                              	      #
# 									      #
# This file is part of matrix-builder.					      #
# 									      #
# matrix-builder is free software: you can redistribute it and/or modify      #
# it under the terms of the GNU General Public License as published by	      #
#  the Free Software Foundation, either version 3 of the License, or	      #
# (at your option) any later version.					      #
# 									      #
# matrix-builder is distributed in the hope that it will be useful,	      #
# but WITHOUT ANY WARRANTY; without even the implied warranty of	      #
# MERCHANTABILITY or FITNESS FOR A PARTICULAR PURPOSE.  See the		      #
# GNU General Public License for more details.				      #
# 									      #
# You should have received a copy of the GNU General Public License	      #
# along with matrix-builder.  If not, see <http://www.gnu.org/licenses/>.     #
###############################################################################

use strict;
use warnings;
use Getopt::Std;


sub Usage
{
    print STDOUT "
-----------------------------------------------------------------------
Script to construct a block database from sequence or alignment data
-----------------------------------------------------------------------
Usage : $0
Obligatory
   -i       :  input directory path of the alignment files
   -o       :  output file
Facultative
   -w       :  minimal length of a block (default=8) 

Example :
$0 -i alignments -o extract-w8.blks -w 8

Details :
 - Input files type : alignment dir must contain alignment files in pir format with extension '.pir'
 - Each file in dir with the appropriate extension is searched for blocks and the latter are added to the output file.
 - a block is contiguous subset of positions in an alignment without any gap
 - the width of a block is its number of positions
-----------------------------------------------------------------------
		\n";
    exit(0);	
}


MAIN: 
{
   
    ## Getting the parameters 
    #########################
    my %opts;
    getopts('i:o:w:', \%opts);

    my $aln_dir=$opts{i};
    &Usage if not defined $aln_dir;

    my $output=$opts{o};
    &Usage if not defined $output;


    ## Verify directories
    #####################
    if (! ($aln_dir =~ /\/$/)){
	$aln_dir=$aln_dir."/";
    }

    my $min_width=$opts{w};
    $min_width=8 if not defined $min_width;

    my $max_width=100; #max width of a block (writing format), -1 corresponds to no limit
    #my $extract_program="/local/clemaitr/Evolmyco/orthologie/optimisation-bdbh/substitution_matrices/build-matrices/extract_blocks_from_ma.pl";

    ## input dir
    opendir OU, $aln_dir or die "cannot open dir $aln_dir" ;
    my @directory=readdir OU ;
    closedir OU ;

    open(W,">$output") or die "cannot open file $output\n";
    
    # For each alignment file
    my $aln_count=0;
    foreach my $aln_file (@directory){
	if ($aln_file =~ /\.pir$/) {
	    $aln_count++;
	    my $aln_path=$aln_dir.$aln_file;
	    my ($preffixe)= $aln_file =~ /(.+)\.pir$/;
	    
	    ## Get the sequences :
	    ######################
	    my %sequences=();
	    my $name;
	    my $seq;
	    my $length;
	    my @seq_names;

	    open(R,"<$aln_path") or die "cannot open file $aln_path\n";
	    while (<R>) {
		if(/^>/){
		    ($name)= $_=~ /^>\w+;(.*)\n/;
		    $seq="";
		    push(@seq_names,$name);
		}
		if(/^(\w|-)/){
		    chomp();
		    $seq=$seq.$_;
		}
		if(/^\*/){
		    $sequences{$name}=$seq;
		    $length=length($seq);
		}
	    }
	    close(R);
	    
	    my $Nseq=scalar(keys(%sequences));
	    #print $Nseq."\n";
	    
	    ## Extract the blocks :
	    #######################
	    my %blocks=();
	    
	    my @past_seq_id=();
	    my @seq_id;
	    my $block_id=0;
	    my $past_size=0;
	    
	    ## for each position in the alignment
	    for (my $i=0;$i<$length;$i++){
		#compute $nb = nb de sequences a cette position sans gap :
		@seq_id=();
		foreach my $s (@seq_names) {
		    if(!(substr($sequences{$s},$i,1) eq '-')){
			push(@seq_id,$s);
		    }
		}
		    
		my $size_seq_id=@seq_id;
		if($size_seq_id==$Nseq){
		    if($size_seq_id == $past_size){
			## stay in the same block
			#print "ds le meme block\n";
			push(@{$blocks{$block_id}{"positions"}},$i);
		    }
		    else{
			## create a new block 
			#print "change de block\n";
			$block_id++;
			@{$blocks{$block_id}{"sequences"}}=@seq_id;
			@{$blocks{$block_id}{"positions"}}=($i);
			$past_size=$size_seq_id;
		    }
		}
		else{
		    $past_size=$size_seq_id;
		}
	    }
	    
	    ## Select blocks of good size
	    #########################
	    my $nb_keys=(keys(%blocks));
	    #print "nb blocks :$nb_keys\n";
	    my @cles=sort {$a<=>$b} ((keys(%blocks)));
	    my @good_blocks=();
	    foreach my $b (@cles) {
		if(@{$blocks{$b}{"positions"}}>=$min_width){
		    #print "good block $b\n";
		    push(@good_blocks,$b);
		}
	    }
	    
	    ## Writing the blocks in output file
	    #########################################
	    my $lettre='A';
	    my $nb_seq;
	    my $nb_pos;
	    my @pos;
	    my $begin;
	    my $ac;
	    my $width;
	    my $cum_width;
	    foreach $b (@good_blocks) {
		
		$nb_seq=@{$blocks{$b}{"sequences"}};
		$nb_pos=@{$blocks{$b}{"positions"}};
		@pos=@{$blocks{$b}{"positions"}};
		$begin=$pos[0];
		#$begin is the beginning position of the block (in the alignment not in the sequence)
		
		#the field AC must be 7 character long
		$ac=substr($preffixe."xxxxxxxx",0,6);
		#print "$ac\n";
		
		## the block is splitted if nb_pos>max_width
		if($nb_pos<=$max_width || $max_width==-1){
		    $width=$nb_pos;
		}
		else{
		    $width=$max_width;
		}
		$cum_width=$width;
		
		while($cum_width<=$nb_pos && $width>=$min_width) {
		    print W "ID   $preffixe; BLOCK\n";
		    print W "AC   $ac$lettre; distance from previous block=(1,1)\n";
		    print W "DE   $aln_file\n";
		    print W "BL   XXX;   width=$width; seqs=$nb_seq; 99.5%=500; strength=1000\n"; 
		    foreach my $s (@{$blocks{$b}{"sequences"}}) {
			my $segment=substr($sequences{$s},$begin,$width);
			my @gaps= substr($sequences{$s},0,$begin) =~ /(-)/g;
			my $nb_gaps=@gaps;
			my $seq_pos=$begin-$nb_gaps+1;
			print W "$s ($seq_pos) $segment 99\n";
		    }
		    print W "//\n";
		    $lettre=++$lettre;
		    
		    $begin=$begin+$width;
		    if(($nb_pos-$cum_width)<=$max_width || $max_width==-1){
			$width=$nb_pos-$cum_width;
		    }
		    else{
			$width=$max_width;
		    }
		    $cum_width=$cum_width+$width;
		}
		
	    }
	    
	}
    }
    close(W);
    print $aln_count." alignment files processed\n";
}
