# Supplementary material for: A novel substitution matrix fitted to the compositional bias in Mollicutes improves the prediction of homologous relationships
Source: BMC Bioinformatics. 2011 Nov 24;12:457. doi: 10.1186/1471-2105-12-457 (PMC3248887; doi:10.1186/1471-2105-12-457)
Supplement: Additional file 2 — perl scripts for building new matrices. [file 1471-2105-12-457-S2.ZIP › matrix-builder/pipeline-matrix.sh]

#!/bin/sh
#************

ALN_DIR="alignments"
FASTA_DIR="fasta"
BLOCKS="molli-blocks-w15.blks"
MATRIX="MOLLI60"

mkdir $ALN_DIR
./1_run_multiple_alignments.pl -i $FASTA_DIR -o $ALN_DIR
./2_build_blocks_database.pl -i $ALN_DIR -o $BLOCKS -w 15
./3_compute_matrix.pl -i $BLOCKS -c 60 -o $MATRIX
