# Supplementary material for: A novel substitution matrix fitted to the compositional bias in Mollicutes improves the prediction of homologous relationships
Source: BMC Bioinformatics. 2011 Nov 24;12:457. doi: 10.1186/1471-2105-12-457 (PMC3248887; doi:10.1186/1471-2105-12-457)
Supplement: Additional file 2 — perl scripts for building new matrices. [file 1471-2105-12-457-S2.ZIP › matrix-builder/1_run_multiple_alignments.pl]

#!/usr/bin/perl
#*****************

###############################################################################
# Copyright (C) 2011 Université Bordeaux 2                                    #
# 									      #
# Contributors : Claire Lemaitre                 			      #
# 									      #
# Contact : claire.lemaitre@inria.fr                              	      #
# 									      #
# This file is part of matrix-builder.					      #
# 									      #
# matrix-builder is free software: you can redistribute it and/or modify      #
# it under the terms of the GNU General Public License as published by	      #
#  the Free Software Foundation, either version 3 of the License, or	      #
# (at your option) any later version.					      #
# 									      #
# matrix-builder is distributed in the hope that it will be useful,	      #
# but WITHOUT ANY WARRANTY; without even the implied warranty of	      #
# MERCHANTABILITY or FITNESS FOR A PARTICULAR PURPOSE.  See the		      #
# GNU General Public License for more details.				      #
# 									      #
# You should have received a copy of the GNU General Public License	      #
# along with matrix-builder.  If not, see <http://www.gnu.org/licenses/>.     #
###############################################################################


#Script to run t-coffe muliple aligner for a set of multi-fasta files.

use strict;
use warnings;
use Getopt::Std;


sub Usage
{
    print STDOUT "
-----------------------------------------------------------------------
Script to make multiple alignments with t-coffee
-----------------------------------------------------------------------
Usage : $0
Obligatory
   -i     :  input directory path (fasta files)
   -o     :  output directory path (alignment files)

Example :
$0 -i fasta -o alignments

Details :
 - launches tcoffee on each file with the extension '.fa' or '.fst' in the fasta directory
 - names of the alignment files produced : name of the fasta file replacing the fasta extension by the alignment one. Example : 20.fa -> 20.pir.
 - warning : you may have to modify the path to your t_coffee executable inside the script or put a copy in the current dir
-----------------------------------------------------------------------
		\n";
    exit(0);	
}


MAIN: 
{
 
    ## Here you can change the program path to the binary of t_coffee
    my $program_path="./t_coffee";

    
    ## Getting the parameters 
    #########################
    my %opts;
    getopts('i:o:', \%opts);

    my $fasta_dir=$opts{i};
    &Usage if not defined $fasta_dir;

    my $aln_dir=$opts{o};
    &Usage if not defined $aln_dir;


    ## Verify directories
    #####################
    if(! -d $aln_dir){
	print "creating dir $aln_dir \n";
	mkdir($aln_dir);
    }
    if (! ($aln_dir =~ /\/$/)){
	$aln_dir=$aln_dir."/";
    }
    if (! ($fasta_dir =~ /\/$/)){
	$fasta_dir=$fasta_dir."/";
    }

    my $aln_format="pir";

    ## Launching tcoffee for each fasta file
    #########################################
    opendir OU, $fasta_dir or die "cannot open dir $fasta_dir" ;
    my @directory=readdir OU ;
    closedir OU ;
    my $fasta_count=0;
    foreach my $fasta_file (@directory){
	if ($fasta_file =~ /\.fa$/ || $fasta_file =~ /\.fst$/) {
	    $fasta_count++;
	    my $fasta_path=$fasta_dir.$fasta_file;
	    my ($preffixe,$ext)= $fasta_file =~ /(.+)\.(fa|fst)$/;
	    my $aln_file=$aln_dir.$preffixe.".".$aln_format;
	    
	    my $commande=$program_path." $fasta_path -outfile=$aln_file -output=$aln_format -newtree=tmptree.dnd 2>&1 > tmp.output";

	    #print "$commande\n";
	    #`$commande`;
	}
	`rm -f tmptree.dnd`;
	`rm -f tmp.output`;
    }
    print $fasta_count." fasta files processed\n";
}
