# Supplementary material for: A novel substitution matrix fitted to the compositional bias in Mollicutes improves the prediction of homologous relationships
Source: BMC Bioinformatics. 2011 Nov 24;12:457. doi: 10.1186/1471-2105-12-457 (PMC3248887; doi:10.1186/1471-2105-12-457)
Supplement: Additional file 4 — List of genomes used in these analyses. [file 1471-2105-12-457-S4.XLS]

## Sheet: genome list
latin name	Taxon id	CDS count	G+C content	used for matrix generation	Accession	PMID
Mycoplasma genitalium G-37	2097	484	31.7	yes	L43967.2	7569993
Mycoplasma pulmonis UAB CTIP	2107	782	26.6	yes	AL445566.1	11353084
Mycoplasma penetrans HF-2	28227	1040	25.7	yes	BA000026.2	12466555
Mycoplasma pneumoniae M129	2104	689	40	yes	U00089.2	8948633
Mycoplasma gallisepticum R	233150	727	31.5	yes	AE015450.1	12949158
Phytoplasma asteris Onion Yellows strain	100379	760	27.7		AP006628.1	14661021
Mycoplasma mobile 163K	267748	636	25	yes	AE017308.1	15289470
Mesoplasma florum L1	2151	683	27		AE017263	unpublished
Mycoplasma hyopneumoniae 232	295358	695	28.6	yes	AE017332.1	15489423
Mycoplasma synoviae 53	262723	675	28.5	yes	AE017245.1	16077101
Phytoplasma asteris Aster Yellows strain	322098	694	26.9		CP000061.1	16672622
Mycoplasma capricolum subsp. capricolum ATCC27343	40479	828	23.8	yes	CP000123	16788201
Spiroplasma citri GII3	2133	2052	26		multiple*	20363791
Phytoplasma australiense	59748	844	27.4		AM422018	18359806
Mycoplasma hominis PG21	2098	531	27.1	yes	NC_013511	19816563
Mycoplasma mycoides subsp. mycoides SC PG1	44101	1016	24	yes	BX293980.2	14762060
Acholeplasma laidlawii PG-8A	441768	1380	31.9		CP000896	unpublished
Mycoplasma agalactiae PG2	2110	713	29.7	yes	CU179680	17511520
Ureaplasma parvum serovar 3 ATCC 700910	2130	614	25.5	yes	AF222894.1	11048724
Phytoplasma mali AT	37692	480	21.4		CU469464	18582369
Mycoplasma arthritidis 158L3-1	243272	631	30.7	yes	CP001047	18573899
Mycoplasma conjunctivae HRC/581	45361	700	28.5		FM864216	19534756
Mycoplasma mycoides subsp. capri GM12	436113	832	23.9		CP001668.1	19696314
Mycoplasma crocodyli MP145	512564	696	27		CP001991	21460083
* S. citri genome was deposited as a draft of 38 contigs
